# Supplementary material for: Research on the protection and restoration technology of glazed components in ancient architecture
Source: PLoS One. 2026 Jul 10;21(7):e0352638. doi: 10.1371/journal.pone.0352638 (PMC13353954; doi:10.1371/journal.pone.0352638)
Supplement: S1 File — This workbook contains the tabulated survey records and quantitative data used for the analysis of preservation status, water resistance, penetration depth, hardness improvement, and acid-rain degradation behavior of glazed tile components. (XLSX) [file pone.0352638.s001.xlsx]

## Sheet: README
S1 File. Raw experimental and survey data
File label	S1 File
Suggested title	Raw experimental and survey data
Manuscript	Research on the Protection and Restoration Technology of Glazed Components in Ancient Architecture
Manuscript number	PONE-D-25-62886R2
Prepared date	2026-06-18
Description	This workbook provides the quantitative and tabulated data underlying the survey, water-resistance, penetration-depth, hardness, and acid-rain discussion in the manuscript.
Recommended Supporting Information caption	S1 File. Raw experimental and survey data. This workbook contains the tabulated survey records and quantitative data used for the analysis of preservation status, water resistance, penetration depth, hardness improvement, and acid-rain degradation behavior of glazed tile components.
Important note	The uploaded manuscript includes several image-only figures. This supporting file does not infer hidden raw numerical values from images unless values were explicitly stated in the manuscript text or tables.

## Sheet: Site_Survey
Survey records of glazed tile components
Source: Table 1 in the manuscript.
Number	Building name	Coloured glaze component position	Location	Construction time	Total components inspected	Roof tiles (%)	Wall tiles (%)	Decorative ornaments (%)	Surface cracking (%)	Glaze pulverization (%)	Color fading (%)	Local corrosion (%)
1	Chongshan Temple	Glazed tile	Taiyuan City	1391	35	40	35	25	15	20	30	5
2	Houtu Temple	Glazed tile	Jiexiu city	457	28	42	33	25	18	15	25	7
3	Taihe rock colored glass memorial archway	Coloured glaze archway	Jiexiu city	1897	32	38	37	25	12	22	28	8
4	Xianshen Temple	Glass wall	Jiexiu city	1055	30	40	35	25	14	18	27	6
5	Shousheng Temple and the colored glass tower	Coloured glaze tile	Yangcheng County	1608	25	36	36	28	16	20	26	5
6	Haihui two towers	Coloured glaze tile	Yangcheng County	894	33	41	34	25	15	19	29	7
7	Guqinglian Temple	Glazed tiles	Jincheng city	559	27	39	36	25	14	21	28	6
8	Shanhua Temple	Glass wall	Datong City	1445	30	40	35	25	13	18	27	6
9	Datong House Confucian Temple	Glass wall	Datong City	1375	28	42	33	25	15	19	26	5
10	Guanyin Tang	Glass wall	Datong City	Qing dynasty	35	40	35	25	16	20	30	6

## Sheet: Water_Resistance
Surface water resistance data
Source: surface water-resistance table in the manuscript.
Sample	TEOS:PDMS-OH ratio	Water contact angle, WCA (degree)	WCA SD	Water absorption rate, WAR (%)	WAR SD	WCA increase vs control (%)	WAR reduction vs control (%)	Interpretation
Control (untreated)	-	42.5	1.2	12.8	0.6	0	0	Untreated baseline
Sample A	3:1	78.3	1.5	6.2	0.3	84.24	51.56	Reinforced sample
Sample B	1:1	82.1	1.4	5.8	0.4	93.18	54.69	Reinforced sample with lowest WAR among listed formulations

## Sheet: Penetration_Depth
Penetration-depth data for reinforcement materials
Source: penetration-depth table in the manuscript.
Sample number	Sample composition	Ethanol addition (wt%)	Penetration depth (mm)	Relative depth vs TEOS (fold)	Interpretation
TEOS	TEOS	0	3	1	Baseline TEOS penetration
E-0	PDMS-OH/TEOS	0	6	2	PDMS-OH/TEOS without ethanol
E-5	PDMS-OH/TEOS	5	7.5	2.5	Improved penetration
E-10	PDMS-OH/TEOS	10	9.5	3.17	Maximum penetration depth
E-15	PDMS-OH/TEOS	15	7	2.33	Reduced from E-10
E-20	PDMS-OH/TEOS	20	4.5	1.5	Further reduced at higher ethanol content

## Sheet: Hardness_Summary
Hardness data and mechanical reinforcement summary
Source: Section 6.2 manuscript narrative. Only values explicitly reported in manuscript text are included.
Indicator	Sample/condition	Value	Unit	Comparison/basis	Interpretation
Shore hardness	Unreinforced specimens, range low	79.8	HD	Before reinforcement	Surface hardness baseline
Shore hardness	Unreinforced specimens, range high	80.5	HD	Before reinforcement	Surface hardness baseline
Shore hardness	Unreinforced specimens, average	80.2	HD	Before reinforcement	Average reported in manuscript
Shore hardness	TEOS-reinforced specimens	80.7	HD	After reinforcement	Slight increase, indicating no excessive surface accumulation
Leeb hardness change	TEOS-reinforced specimens	18.63	%	Relative to unreinforced specimens	Overall mechanical strengthening
Leeb hardness change	P-10	21.4	%	Relative to unreinforced specimens	Largest increase reported
Leeb hardness change	P-15	21.1	%	Relative to unreinforced specimens	Second-highest reported increase
Leeb hardness change	P-20	12.3	%	Relative to unreinforced specimens	Lowest increase among reported PDMS-OH samples

## Sheet: Acid_Rain_Summary
Acid-rain corrosion, color-difference, and gloss summary
Source: Section 5.2 manuscript narrative.
Category	Glaze/sample	Condition	Time point	Reported value	Unit	Interpretation
Acid rain corrosion	Yellow glaze	pH 3 and pH 1	30 days	No discernible macroscopic corrosion damage	descriptive	Yellow glaze showed higher resistance in macroscopic observations
Acid rain corrosion	Green glaze	pH 3	1 day	White corrosion products at edges	descriptive	Corrosion product formation began early
Acid rain corrosion	Green glaze	pH 1	1 day	Large amount of loose, white, granular corrosion products	descriptive	More severe rapid corrosion
Color difference	Yellow glaze	pH 3/pH 1	30 days	Delta E < 5	Delta E	Modest corrosion products had limited visual effect on yellow glaze
Color difference	Green glaze	pH 1	1 day	60	Delta E, approximate maximum stated in manuscript	Serious discoloration
Gloss loss	Yellow glaze	pH 3	30 days	46.58	% gloss loss	Substantial gloss reduction
Gloss loss	Yellow glaze	pH 1	30 days	49.82	% gloss loss	Greater gloss loss than pH 3
Gloss loss	Green glaze	pH 3	1 day	36.72	% gloss loss	Rapid initial gloss loss

## Sheet: Evaluation_Criteria
Quantitative evaluation criteria
Source: Section 3.1 methodology added in revised manuscript.
Metric type	Indicator examples	Formula/criterion	Meaning
Positive indicator	Hardness, gloss retention, WCA, penetration depth	D = (X0 - Xt) / X0 * 100%	Used when lower post-treatment value indicates deterioration
Negative indicator	WAR, Delta E, crack density, surface defect ratio	D = (Xt - X0) / X0 * 100%	Used when higher post-treatment value indicates deterioration
Positive indicator reinforcement	Hardness, WCA, penetration depth	R = (Xr - Xd) / (X0 - Xd) * 100%	Recovery/improvement of a positive indicator after reinforcement
Negative indicator reinforcement	WAR, Delta E	R = (Xd - Xr) / (Xd - X0) * 100%	Reduction of deterioration indicator after reinforcement
Color interpretation	Delta E	Delta E < 3 visually acceptable; 3 <= Delta E < 5 slight but perceptible; Delta E >= 5 obvious chromatic change	Color-compatibility criterion stated in methodology
Replicates	All quantitative measurements	At least three replicate specimens where applicable	Reported as mean +/- standard deviation where applicable
